# Supplementary material for: Successful pregnancy and live birth from a hypogonadotropic hypogonadism woman with low serum estradiol concentrations despite numerous oocyte maturations: a case report
Source: BMC Pregnancy Childbirth. 2017 Sep 20;17:312. doi: 10.1186/s12884-017-1510-6 (PMC5607600; doi:10.1186/s12884-017-1510-6)
Supplement: Additional file 1: — Endocrine tests of the patient for infertility screening. (XLSX 9 kb) [file 12884_2017_1510_MOESM1_ESM.xlsx]

## Sheet: Sheet1
	Test	Patient	Reference range
	Testosterone (ng/ml)	0.3	0.11-0.47
	Free Testosterone (pg/ml)	0.6*	-
	Thyroid-Stimulating Hormone (μIU/ml)	1.09	0.34-3.80
	Triiodothyronine (ng/ml)	0.69	0.78-1.60
	Thyroxin (μg/ml)	6.13	4.90-11.00
	Free Triiodothyronine (pg/ml)	2.32	2.00-3.80
	Free Thyroxin (ng/dl)	1.07	0.80-1.50
	Prolactin (ng/ml)	3.12	4.10-28.90
	Anti-Müllerian Hormon (ng/ml)	10.8	-
	Estradiol (pg/ml)	27	-
	Luteinizing Hormone (mIU/ml)	0.5	-
	Follicle-Stimulating Hormone (mIU/ml)	3.2	-
	Loading test	before	30min	60min
	Luteinizing Hormone (mIU/ml)	2.2	44.2	38.6
	Follicle-Stimulating Hormone (mIU/ml)	3.7	11.5	13
	Prolactin (ng/ml)	3.79	35.47	27.59
	Additional file 1 Endocrine tests of the patient for infertility screening.
	Note: asterisk = under detection limit; bar = no reference range.
